# Supplementary material for: Effects of problem-based learning modules within blended learning courses in medical statistics – A randomized controlled pilot study
Source: PLoS One. 2022 Jan 26;17(1):e0263015. doi: 10.1371/journal.pone.0263015 (PMC8791522; doi:10.1371/journal.pone.0263015)
Supplement: S1 Database — (ZIP) [file pone.0263015.s001.zip]

Archive with 2 entries (2 files):
- hPBL and BL PLOS ONE.sav
- hPBL PLOS ONE online questionnaire.sav
